# Supplementary material for: catena-Poly[[aqua­bromidocopper(II)]-μ3-(picolinato N-oxide)]
Source: Acta Crystallogr Sect E Struct Rep Online. 2011 Jan 22;67(Pt 2):m225. doi: 10.1107/S1600536811001814 (PMC3051695; doi:10.1107/S1600536811001814)
Supplement: Supplementary file 2 [file e-67-0m225-Isup2.hkl]

# 
# h,k,l, Fc-squared, Fo-squared, sigma(Fo-squared) and status flag 
# 
data_I
_shelx_title ' d in P2(1)                       P21/c' 
_shelx_refln_list_code          4 
_shelx_F_calc_maximum      180.31 
_exptl_crystal_F_000       580.00 
_reflns_d_resolution_high  0.8388 
 
loop_ 
 _symmetry_equiv_pos_as_xyz 
 'x, y, z' 
 '-x, y+1/2, -z+1/2' 
 '-x, -y, -z' 
 'x, -y-1/2, z-1/2' 
 
_cell_length_a     9.7116 
_cell_length_b    10.0302 
_cell_length_c     9.4984 
_cell_angle_alpha  90.000 
_cell_angle_beta  110.821 
_cell_angle_gamma  90.000 
 
_shelx_F_squared_multiplier     1.000 
 
loop_ 
 _refln_index_h 
 _refln_index_k 
 _refln_index_l 
 _refln_F_squared_calc 
 _refln_F_squared_meas 
 _refln_F_squared_sigma 
 _refln_observed_status 
   1   0   0    26759.52    13244.40    332.05 o 
   2   0   0     2001.87     1593.85     41.92 o 
   3   0   0      900.12     1133.83     31.57 o 
   4   0   0     4662.15     4088.52    106.21 o 
   5   0   0    17745.65    16448.99    416.09 o 
   6   0   0    13958.40    15487.36    393.61 o 
   7   0   0     2796.32     2923.11     79.40 o 
   8   0   0      629.36      695.25     23.65 o 
   9   0   0       61.65       43.18      7.18 o 
  10   0   0      939.03     1244.69     40.12 o 
   1   1   0      714.04      734.34     13.47 o 
   2   1   0     1921.31     2122.10     77.55 o 
   3   1   0      201.80      181.83     21.80 o 
   4   1   0     8866.73     8473.73    414.99 o 
   5   1   0     6363.13     6953.23    179.49 o 
   6   1   0       33.60       39.57      3.57 o 
   7   1   0      898.05      939.89     25.13 o 
   8   1   0      587.36      718.58     24.81 o 
   9   1   0     1009.72     1072.12     24.11 o 
  10   1   0     1829.75     2316.23     96.18 o 
   0   2   0     7081.51     8873.45    222.67 o 
   1   2   0     9591.76     9017.49    160.03 o 
   2   2   0     1195.45     1222.12     22.57 o 
   3   2   0     2381.63     2391.78    109.75 o 
   4   2   0     1413.08     1510.43     91.96 o 
   5   2   0     5683.26     5396.98    330.26 o 
   6   2   0     2760.27     2549.34     83.78 o 
   7   2   0      249.13      257.18      8.44 o 
   8   2   0      764.04      764.27     18.55 o 
   9   2   0       61.86       37.61      7.60 o 
  10   2   0      648.23      708.09     29.14 o 
   1   3   0      536.09      666.29     25.50 o 
   2   3   0      290.68      302.28      6.30 o 
   3   3   0     1855.80     2111.40     88.42 o 
   4   3   0       22.20       29.41     10.82 o 
   5   3   0     1152.24     1188.96     37.69 o 
   6   3   0      565.21      520.73     17.74 o 
   7   3   0      142.94      117.41     28.93 o 
   8   3   0      183.65      175.01      6.97 o 
   9   3   0       23.97       23.09      8.02 o 
  10   3   0       21.94       56.26     13.62 o 
   0   4   0      483.76      472.73     37.53 o 
   1   4   0     1635.39     1687.86     30.94 o 
   2   4   0     3532.52     3262.36     58.90 o 
   3   4   0     4288.10     4306.67     77.74 o 
   4   4   0     1913.20     1946.19     54.32 o 
   5   4   0     2777.99     2592.03     48.68 o 
   6   4   0     3993.21     3813.89     71.16 o 
   7   4   0     2320.44     2175.26     42.97 o 
   8   4   0      116.08      104.64      5.58 o 
   9   4   0      449.99      421.26     24.92 o 
  10   4   0      251.02      308.16     18.79 o 
   1   5   0     5037.40     5177.81    132.03 o 
   2   5   0     4011.86     4168.71     75.21 o 
   3   5   0     2058.85     1926.71     86.42 o 
   4   5   0     4332.41     3900.09    103.42 o 
   5   5   0     1998.58     2004.22     49.20 o 
   6   5   0       34.87       61.90     25.55 o 
   7   5   0       31.64       69.14     23.97 o 
   8   5   0        7.98       -1.04      7.44 o 
   9   5   0     1182.20     1095.28     67.41 o 
   0   6   0    17969.77    22176.76    557.15 o 
   1   6   0     5047.89     5217.44    155.73 o 
   2   6   0      504.01      538.43     11.35 o 
   3   6   0      442.88      423.16      9.19 o 
   4   6   0      755.73      745.90     15.44 o 
   5   6   0     5834.88     5310.97     96.88 o 
   6   6   0    11376.22    10263.30    185.01 o 
   7   6   0     3305.70     3088.39     69.68 o 
   8   6   0       71.46       53.60      5.12 o 
   9   6   0        9.97      -23.21     26.03 o 
   1   7   0     4028.21     4186.78    230.69 o 
   2   7   0     3819.29     3834.57     69.78 o 
   3   7   0      191.10      175.35      5.14 o 
   4   7   0     3154.67     2902.79     53.90 o 
   5   7   0     1779.46     1691.98     33.00 o 
   6   7   0     1235.15     1090.99     29.40 o 
   7   7   0      795.24      737.69     23.12 o 
   8   7   0        2.75       49.01      7.29 o 
   0   8   0      892.46     1084.32     30.62 o 
   1   8   0      429.29      485.06     16.37 o 
   2   8   0      726.05      740.36     48.62 o 
   3   8   0     1287.14     1272.61     74.07 o 
   4   8   0       14.21       24.80     10.56 o 
   5   8   0     1179.96     1118.98     49.04 o 
   6   8   0      753.42      724.73     47.35 o 
   7   8   0       23.15       10.35      6.76 o 
   8   8   0      917.72      815.61     28.51 o 
   1   9   0     1906.42     2300.40     49.68 o 
   2   9   0      766.83      674.92     20.64 o 
   3   9   0       60.54       56.61      4.80 o 
   4   9   0       93.49      108.72     25.45 o 
   5   9   0        4.35       23.02      4.54 o 
   6   9   0       99.08      107.06      7.81 o 
   7   9   0      707.31      686.07     23.65 o 
   0  10   0     1734.92     2229.66     61.24 o 
   1  10   0     1604.16     1912.39     37.38 o 
   2  10   0     1398.74     1587.67     31.47 o 
   3  10   0     2736.73     2403.34     64.72 o 
   4  10   0     1324.26     1146.72     33.47 o 
   5  10   0      219.25      159.64      8.87 o 
   1  11   0       82.26       68.84      7.39 o 
   2  11   0      246.99      292.99     16.05 o 
   3  11   0       85.65      110.79     36.74 o 
   4  11   0      133.09      103.47      6.76 o 
 -11   1   1       39.15       62.92     30.41 o 
 -10   1   1       46.47       88.54     29.93 o 
  -9   1   1     1365.87     1411.31     53.00 o 
  -8   1   1     3563.60     4151.99     79.25 o 
  -7   1   1     1428.40     1500.92     32.78 o 
  -6   1   1       34.72       42.88     10.03 o 
  -5   1   1     1928.54     2354.04     44.90 o 
  -4   1   1     1427.94     1367.65     92.44 o 
  -3   1   1     3079.17     2573.16    203.51 o 
  -2   1   1     4966.11     4276.17    396.51 o 
  -1   1   1     3305.86     3062.80     81.46 o 
   0   1   1     6722.68     7081.35    302.17 o 
   1   1   1      378.96      390.10      6.50 o 
   2   1   1     2809.41     2753.94     86.49 o 
   3   1   1    10058.92     9434.01    168.90 o 
   4   1   1     2288.75     2174.89     41.28 o 
   5   1   1      729.07      707.52     70.90 o 
   6   1   1       18.39       27.16     15.20 o 
   7   1   1     1537.04     1597.77     32.66 o 
   8   1   1      248.75      263.45     25.02 o 
   9   1   1      570.86      635.75     32.31 o 
  10   1   1      139.27      185.38      8.47 o 
 -10   2   1      679.86      826.40     50.41 o 
  -9   2   1     1079.24     1226.84     27.68 o 
  -8   2   1      125.93      134.33      6.46 o 
  -7   2   1     2143.23     2270.20     44.76 o 
  -6   2   1      415.58      363.08     17.21 o 
  -5   2   1     1376.62     1222.69     98.14 o 
  -4   2   1    10935.16     9666.92    173.09 o 
  -3   2   1     8418.43     7917.80    141.57 o 
  -2   2   1      179.32      174.03      3.92 o 
  -1   2   1     6227.87     6634.26    117.88 o 
   0   2   1     4069.97     4385.26     78.04 o 
   1   2   1    23804.46    21657.18    313.29 o 
   2   2   1    22518.98    22168.04    321.06 o 
   3   2   1     4086.00     3638.31     53.90 o 
   4   2   1      154.43      194.90      6.45 o 
   5   2   1      107.26      139.88     21.27 o 
   6   2   1      920.66      960.35     35.00 o 
   7   2   1     9648.26    10115.16    183.93 o 
   8   2   1     2406.01     2840.07    192.84 o 
   9   2   1      409.81      424.39     18.27 o 
  10   2   1      111.38      109.51     30.09 o 
 -10   3   1      375.34      413.30     16.47 o 
  -9   3   1     6435.01     7214.79    133.93 o 
  -8   3   1     4547.31     4872.15     91.59 o 
  -7   3   1     4729.09     4585.01    134.09 o 
  -6   3   1       57.65       85.21     30.72 o 
  -5   3   1      297.75      295.63     10.24 o 
  -4   3   1     7400.73     7583.32    139.95 o 
  -3   3   1    30569.36    27307.20    484.32 o 
  -2   3   1    32511.07    30598.06    542.03 o 
  -1   3   1      316.03      276.72      5.74 o 
   0   3   1      151.84      249.07     19.69 o 
   1   3   1       16.34        7.89      0.76 o 
   2   3   1    14559.55    13988.24    248.53 o 
   3   3   1    21726.27    21539.11    382.69 o 
   4   3   1    10606.28    11234.50    201.45 o 
   5   3   1      119.28      157.07      9.24 o 
   6   3   1      584.74      614.32     27.19 o 
   7   3   1      271.52      309.28     22.17 o 
   8   3   1     2600.75     2643.17     87.21 o 
   9   3   1     3157.85     3418.01     89.85 o 
  10   3   1      442.11      479.36     34.21 o 
 -10   4   1     1126.01     1176.93     26.61 o 
  -9   4   1     1923.48     2046.61     42.13 o 
  -8   4   1      275.53      257.67      8.75 o 
  -7   4   1     3666.31     3378.14     63.98 o 
  -6   4   1     1263.72     1173.01     23.88 o 
  -5   4   1     1307.99     1275.38     25.21 o 
  -4   4   1     9356.16     8728.44    156.37 o 
  -3   4   1     1720.16     1581.96     75.33 o 
  -2   4   1      920.06      868.41     16.50 o 
  -1   4   1    10546.72    11196.91    199.04 o 
   0   4   1      734.91      879.66     48.20 o 
   1   4   1     6249.45     6083.48    108.54 o 
   2   4   1    12689.45    10990.51    195.54 o 
   3   4   1     2728.97     2742.50     50.28 o 
   4   4   1     2481.92     2659.86    107.53 o 
   5   4   1      213.53      212.85      6.60 o 
   6   4   1     2131.67     2277.76     51.95 o 
   7   4   1     6490.31     6633.52    122.36 o 
   8   4   1     3284.47     3429.40    265.59 o 
   9   4   1      105.65      104.48     10.61 o 
 -10   5   1       37.03       40.60     20.85 o 
  -9   5   1      294.75      296.38     39.86 o 
  -8   5   1     3216.52     3022.21    102.15 o 
  -7   5   1      261.66      216.59     19.37 o 
  -6   5   1      342.62      320.75      8.96 o 
  -5   5   1     1586.07     1607.62     56.43 o 
  -4   5   1        0.83        7.71      5.23 o 
  -3   5   1     3173.79     3158.22     79.40 o 
  -2   5   1     3743.08     3673.54     66.37 o 
  -1   5   1      939.24     1145.27     21.60 o 
   0   5   1      592.14      686.94     25.64 o 
   1   5   1      885.33      889.46     17.21 o 
   2   5   1      874.14      865.00     16.65 o 
   3   5   1     1265.99     1060.36     20.49 o 
   4   5   1      639.93      673.44     14.43 o 
   5   5   1      462.94      470.47     15.20 o 
   6   5   1      970.61      930.57     60.02 o 
   7   5   1        4.18       12.04     14.62 o 
   8   5   1      218.59      209.36     11.03 o 
   9   5   1      380.28      408.48     64.35 o 
  -9   6   1      122.23      109.01     14.41 o 
  -8   6   1       15.57       28.17     15.68 o 
  -7   6   1      259.69      202.75      7.87 o 
  -6   6   1      626.05      573.38     21.17 o 
  -5   6   1      478.28      476.21     10.81 o 
  -4   6   1      999.15      968.27     48.73 o 
  -3   6   1      175.91      175.24      6.76 o 
  -2   6   1     1584.51     1722.49     62.98 o 
  -1   6   1     1533.15     1718.83     32.10 o 
   0   6   1      627.60      728.02     19.37 o 
   1   6   1     1054.98     1116.64     41.23 o 
   2   6   1      396.12      372.62     19.74 o 
   3   6   1      124.17      129.55      4.01 o 
   4   6   1     1040.67      958.43     19.25 o 
   5   6   1     1234.38     1122.83     79.56 o 
   6   6   1       64.11       67.07      5.54 o 
   7   6   1       67.74       77.71      4.85 o 
   8   6   1        0.09       40.75      7.60 o 
  -9   7   1     1109.37      949.14     56.06 o 
  -8   7   1     1894.32     1740.81    100.62 o 
  -7   7   1     1697.45     1381.80     37.80 o 
  -6   7   1     2196.65     2130.05     54.32 o 
  -5   7   1      827.88      756.76     51.42 o 
  -4   7   1     2122.74     2127.50     40.24 o 
  -3   7   1     3901.70     4034.64     86.52 o 
  -2   7   1     3628.21     3729.95     67.96 o 
  -1   7   1     2538.71     3163.24    136.86 o 
   0   7   1     2098.90     2674.61     49.52 o 
   1   7   1      349.55      362.01     29.19 o 
   2   7   1      488.26      487.45     10.48 o 
   3   7   1      802.99      729.37     15.11 o 
   4   7   1      730.62      671.31     14.31 o 
   5   7   1      409.47      386.93      9.61 o 
   6   7   1      264.40      259.31     12.04 o 
   7   7   1      314.92      283.48     14.15 o 
   8   7   1      105.84       97.03      8.66 o 
  -8   8   1      173.01      156.21     21.70 o 
  -7   8   1      280.34      283.14     13.09 o 
  -6   8   1      350.12      330.69     31.09 o 
  -5   8   1      216.65      191.64      6.08 o 
  -4   8   1     2250.74     2203.61     41.66 o 
  -3   8   1      851.22      838.05     60.71 o 
  -2   8   1       53.14       68.95      3.17 o 
  -1   8   1        3.59       14.37      7.81 o 
   0   8   1      586.61      652.92     14.20 o 
   1   8   1     4276.73     4694.01     69.82 o 
   2   8   1     1749.67     1705.87    153.62 o 
   3   8   1     1107.41     1019.46     57.91 o 
   4   8   1      392.15      352.96     13.41 o 
   5   8   1        7.80       32.41      5.60 o 
   6   8   1      192.07      157.32      8.97 o 
   7   8   1     1795.08     1309.52     39.80 o 
  -7   9   1     1115.41      930.73     90.59 o 
  -6   9   1       69.83       70.07      8.18 o 
  -5   9   1        5.05       28.09      3.48 o 
  -4   9   1      990.05      965.52     28.40 o 
  -3   9   1     5312.09     5091.41    184.71 o 
  -2   9   1     3565.64     3540.72     67.31 o 
  -1   9   1      299.69      312.33      8.85 o 
   0   9   1      297.55      369.08      9.59 o 
   1   9   1      195.39      183.15      6.11 o 
   2   9   1     2672.76     2269.78     60.71 o 
   3   9   1     5047.24     4417.61    115.08 o 
   4   9   1     3589.90     3236.27     86.26 o 
   5   9   1       30.23       79.50      7.29 o 
   6   9   1      114.58      158.05      9.40 o 
  -6  10   1      488.95      474.59     17.74 o 
  -5  10   1      375.73      319.90     14.99 o 
  -4  10   1     2127.64     1932.26    105.95 o 
  -3  10   1      469.01      509.53     17.95 o 
  -2  10   1       47.77       63.92      7.29 o 
  -1  10   1      660.06      767.26     24.28 o 
   0  10   1        2.42       34.52      5.91 o 
   1  10   1      890.90      976.41     30.51 o 
   2  10   1     2436.02     2594.21    100.94 o 
   3  10   1      256.55      262.05     10.77 o 
   4  10   1      905.79      819.52     25.55 o 
   5  10   1      146.13      126.38      8.24 o 
  -2  11   1     1448.07     1573.05     44.45 o 
  -1  11   1      183.55      207.47     11.30 o 
   0  11   1     2233.97     2750.38     75.70 o 
   1  11   1      879.85      976.52     30.30 o 
   2  11   1        1.27       41.49      9.29 o 
   3  11   1      197.97      202.04     81.61 o 
 -11   0   2     5615.71     6273.62    166.71 o 
 -10   0   2     3860.23     4517.28    121.95 o 
  -9   0   2     1921.83     1967.50     57.01 o 
  -8   0   2       20.25       -3.70      5.28 o 
  -7   0   2      362.02      381.99     14.99 o 
  -6   0   2     4375.99     4394.91    115.82 o 
  -5   0   2     6458.76     6704.92    172.84 o 
  -4   0   2     8427.35     8441.31    214.43 o 
  -3   0   2     1411.23     1474.09     27.27 o 
  -2   0   2    11803.25    11977.65    448.19 o 
  -1   0   2     2909.62     3002.24     62.45 o 
   0   0   2    13392.00    14128.00    353.80 o 
   1   0   2    21496.02    20672.76    517.87 o 
   2   0   2      546.34      592.20     16.58 o 
   3   0   2     4374.70     3931.10    101.04 o 
   4   0   2     4612.79     4423.32    114.45 o 
   5   0   2      353.99      331.00     12.78 o 
   6   0   2    11762.34    11464.51    292.78 o 
   7   0   2     1874.65     1950.40     55.43 o 
   8   0   2     1367.16     1483.73     44.34 o 
   9   0   2     2605.26     3035.03     84.25 o 
 -11   1   2      669.79      784.36     28.40 o 
 -10   1   2       86.85      100.72     14.20 o 
  -9   1   2      207.00      224.42     15.31 o 
  -8   1   2      494.79      568.50     14.71 o 
  -7   1   2     8716.65     9287.68    304.76 o 
  -6   1   2    13350.17    13710.77    720.17 o 
  -5   1   2      327.60      265.82     22.17 o 
  -4   1   2     2751.20     3052.78     45.53 o 
  -3   1   2     1489.26     1704.39     25.74 o 
  -2   1   2    15924.11    14707.63    213.19 o 
  -1   1   2    12761.67    12295.66    407.83 o 
   0   1   2    15159.64    14855.13    276.95 o 
   1   1   2       21.51       21.34      2.04 o 
   2   1   2       82.05       97.59      7.51 o 
   3   1   2     6241.46     6089.94    168.67 o 
   4   1   2    15002.18    14561.95    356.23 o 
   5   1   2    12430.95    11993.32    215.68 o 
   6   1   2     2998.95     3024.01     87.63 o 
   7   1   2      817.74      939.82     24.76 o 
   8   1   2        6.08        4.30      4.28 o 
   9   1   2      578.96      668.33     24.60 o 
 -11   2   2     1113.94     1308.11     87.26 o 
 -10   2   2     1241.32     1400.47     91.38 o 
  -9   2   2        2.99        2.35     12.09 o 
  -8   2   2     1406.38     1629.82     54.80 o 
  -7   2   2      165.08      194.49      6.82 o 
  -6   2   2      893.04      926.47     27.45 o 
  -5   2   2     4432.22     3968.50     72.86 o 
  -4   2   2     1649.99     1568.94    103.67 o 
  -3   2   2       21.49       14.38      4.96 o 
  -2   2   2      406.12      379.34      7.65 o 
  -1   2   2     5901.77     6159.41    139.65 o 
   0   2   2    17650.47    17579.62    312.07 o 
   1   2   2    15676.30    14055.87    203.84 o 
   2   2   2     9130.80     9052.42    131.94 o 
   3   2   2     1317.65     1337.70     69.11 o 
   4   2   2     1075.62      997.38     29.75 o 
   5   2   2       33.39       32.06      3.09 o 
   6   2   2      972.77      948.81     20.47 o 
   7   2   2       38.66       26.86      4.37 o 
   8   2   2      348.84      356.00     10.99 o 
   9   2   2     1092.72     1150.34     99.99 o 
 -11   3   2        2.21       -5.70      5.70 o 
 -10   3   2        1.97        9.03     17.10 o 
  -9   3   2      159.69      187.08     11.35 o 
  -8   3   2       41.06       58.16     12.25 o 
  -7   3   2       50.45       64.22      5.86 o 
  -6   3   2      808.38      732.70     40.60 o 
  -5   3   2        5.01       55.19     26.02 o 
  -4   3   2     1292.83     1311.26     38.27 o 
  -3   3   2      590.61      660.46     18.74 o 
  -2   3   2       80.74      116.37     10.08 o 
  -1   3   2      588.47      691.79     13.05 o 
   0   3   2     5303.75     5635.03    100.33 o 
   1   3   2     3596.87     3828.28     56.33 o 
   2   3   2       41.59       54.67      6.17 o 
   3   3   2      200.30      185.58      7.30 o 
   4   3   2       58.83       81.15     20.02 o 
   5   3   2       71.96       99.83      9.82 o 
   6   3   2      102.30       99.28      5.03 o 
   7   3   2      437.36      432.82     40.33 o 
   8   3   2       59.98       61.56      4.78 o 
   9   3   2       38.36       37.22     13.51 o 
 -10   4   2      588.33      608.44     24.71 o 
  -9   4   2      144.33      148.88      6.97 o 
  -8   4   2       50.36       46.79      5.81 o 
  -7   4   2      694.88      700.00     21.96 o 
  -6   4   2     4959.84     5095.99    218.50 o 
  -5   4   2     5773.95     5442.79    167.77 o 
  -4   4   2     3909.39     3835.96     69.88 o 
  -3   4   2       97.08       87.74      6.12 o 
  -2   4   2       99.27      114.36      7.29 o 
  -1   4   2       24.59       50.80      6.55 o 
   0   4   2     4076.02     4340.43    248.54 o 
   1   4   2      281.52      223.16      7.87 o 
   2   4   2       28.50       30.53      1.79 o 
   3   4   2       41.51       65.59     16.52 o 
   4   4   2       11.33       18.66      5.97 o 
   5   4   2        1.63       20.48     14.68 o 
   6   4   2       70.83      114.24      8.82 o 
   7   4   2       20.37       13.11      3.80 o 
   8   4   2      289.83      256.05     38.17 o 
   9   4   2        6.69       -6.23      6.23 o 
 -10   5   2      114.84      108.80     29.99 o 
  -9   5   2       13.45       15.73      6.12 o 
  -8   5   2      931.60      955.25     36.48 o 
  -7   5   2     1836.35     1607.23     74.12 o 
  -6   5   2     6920.95     6659.82    121.08 o 
  -5   5   2     2786.50     2768.07    179.01 o 
  -4   5   2      540.05      502.89     10.82 o 
  -3   5   2     1703.96     1762.46     96.03 o 
  -2   5   2    11053.82    11536.47    205.46 o 
  -1   5   2    14637.95    15822.13    281.16 o 
   0   5   2    13803.07    14926.31    373.53 o 
   1   5   2     2058.20     1932.88     35.45 o 
   2   5   2       22.12       25.38      1.68 o 
   3   5   2       12.45        9.26      1.56 o 
   4   5   2     4120.55     3899.25     71.67 o 
   5   5   2     7728.94     7981.58    202.61 o 
   6   5   2     1669.30     1524.58     30.67 o 
   7   5   2       70.50       87.84      7.39 o 
   8   5   2       32.91       54.59      7.92 o 
  -9   6   2      315.35      267.11     34.74 o 
  -8   6   2      300.50      282.82     35.00 o 
  -7   6   2      174.55      166.44      6.52 o 
  -6   6   2     3467.82     3543.76    257.93 o 
  -5   6   2    10506.00     9946.59    178.62 o 
  -4   6   2     2703.43     2702.51     50.09 o 
  -3   6   2        7.30        9.35      8.97 o 
  -2   6   2      940.13     1056.23     38.96 o 
  -1   6   2     2644.20     3318.00    209.21 o 
   0   6   2     9674.79    10329.07    184.21 o 
   1   6   2     3740.95     3392.02     61.49 o 
   2   6   2       11.85       10.66      4.01 o 
   3   6   2     2681.01     2514.81     46.58 o 
   4   6   2      417.94      385.24      9.15 o 
   5   6   2      290.52      303.97     12.56 o 
   6   6   2     2651.62     2594.44     72.01 o 
   7   6   2      716.40      566.55     20.69 o 
   8   6   2      226.20      234.18     13.41 o 
  -9   7   2     1167.19     1009.26     61.82 o 
  -8   7   2       20.00        1.26      3.02 o 
  -7   7   2     2481.93     2259.90     43.91 o 
  -6   7   2     2460.10     2351.76     44.98 o 
  -5   7   2        1.81        6.60     11.56 o 
  -4   7   2      263.00      239.65     31.62 o 
  -3   7   2      470.91      505.00     28.56 o 
  -2   7   2     1390.56     1596.14     53.58 o 
  -1   7   2     8780.18    10074.17    180.25 o 
   0   7   2     7452.91     8835.01    158.37 o 
   1   7   2      246.01      254.60     19.43 o 
   2   7   2     1892.63     1656.14     44.87 o 
   3   7   2        2.91       23.02      3.70 o 
   4   7   2     3360.41     2967.67     79.19 o 
   5   7   2     3639.95     3452.60     92.38 o 
   6   7   2      937.71      768.63     25.02 o 
   7   7   2      154.84      110.12      8.97 o 
  -8   8   2      962.78      929.61     46.61 o 
  -7   8   2      560.79      533.71     44.24 o 
  -6   8   2      410.33      346.16     18.74 o 
  -5   8   2     4237.36     4111.67     75.96 o 
  -4   8   2      898.92      906.25     33.15 o 
  -3   8   2     2169.14     2164.34     53.16 o 
  -2   8   2     3530.22     3681.68    355.23 o 
  -1   8   2      712.28      893.63     36.37 o 
   0   8   2     1039.69     1166.46     33.57 o 
   1   8   2      503.71      553.01     32.62 o 
   2   8   2       19.11       10.87      3.06 o 
   3   8   2     2725.70     2271.47     61.34 o 
   4   8   2      623.34      552.82     18.90 o 
   5   8   2       31.16       48.99      6.02 o 
   6   8   2      749.53      704.96     24.07 o 
   7   8   2      252.04      214.75     12.04 o 
  -7   9   2       95.02       84.26     45.98 o 
  -6   9   2       53.31       35.29     23.91 o 
  -5   9   2      175.21      203.43      9.03 o 
  -4   9   2     1154.42     1129.40     32.73 o 
  -3   9   2     1363.01     1426.40     40.33 o 
  -2   9   2      221.84      264.90     10.98 o 
  -1   9   2       61.24       67.78      6.97 o 
   0   9   2      101.44       86.89      7.71 o 
   1   9   2     1600.78     1809.76     50.78 o 
   2   9   2     1170.58      976.84     28.72 o 
   3   9   2     1281.14      994.89     29.25 o 
   4   9   2      184.62      148.24      7.92 o 
   5   9   2      103.91       82.04      7.71 o 
   6   9   2      374.64      394.03     16.26 o 
  -6  10   2      424.36      391.60     14.99 o 
  -5  10   2      154.42      167.45      9.08 o 
  -4  10   2      231.17      243.36     10.45 o 
  -3  10   2      331.91      376.50     14.57 o 
  -2  10   2      320.70      335.85     13.20 o 
  -1  10   2      130.48      177.16      9.82 o 
   0  10   2      164.25      166.40      9.92 o 
   1  10   2        4.42       -6.23      6.23 o 
   2  10   2      975.21     1043.79     83.46 o 
   3  10   2      373.30      332.47     12.99 o 
   4  10   2       74.82       57.65      5.91 o 
  -4  11   2       11.21        0.42      5.07 o 
  -3  11   2      116.17      139.05     10.14 o 
  -2  11   2     1006.61     1034.59     31.46 o 
  -1  11   2     1707.47     1850.10     52.58 o 
   0  11   2     1133.74     1331.38     39.59 o 
   1  11   2      280.18      353.80     16.15 o 
   2  11   2      508.28      595.58     23.23 o 
   3  11   2      578.09      557.96    107.06 o 
 -11   1   3       45.47       34.88      5.47 o 
 -10   1   3       60.39       69.52      6.08 o 
  -9   1   3      969.63     1067.92     87.90 o 
  -8   1   3     1766.94     2042.81     41.56 o 
  -7   1   3     1940.74     2203.63     70.53 o 
  -6   1   3      280.09      400.53     30.46 o 
  -5   1   3      292.15      315.88      9.75 o 
  -4   1   3        7.52       11.39      4.13 o 
  -3   1   3     1593.68     1747.92     29.56 o 
  -2   1   3     5667.35     5615.91     91.37 o 
  -1   1   3     4430.84     4444.95     64.91 o 
   0   1   3     2805.57     3184.30     92.64 o 
   1   1   3     6101.88     6496.43    136.98 o 
   2   1   3     1554.04     1788.95     27.17 o 
   3   1   3       52.25       57.38      2.61 o 
   4   1   3      211.81      227.27     15.31 o 
   5   1   3      625.81      608.90     23.28 o 
   6   1   3       21.25       42.78      7.34 o 
   7   1   3     2615.65     2502.64    142.75 o 
   8   1   3      157.32      166.66      7.46 o 
   9   1   3        1.49       -3.26      4.85 o 
 -11   2   3      308.41      319.22     11.27 o 
 -10   2   3     2050.28     2086.40    198.49 o 
  -9   2   3     7790.38     8538.76    568.24 o 
  -8   2   3     5159.42     5140.04    129.71 o 
  -7   2   3      573.48      584.81     16.52 o 
  -6   2   3      214.88      213.84     13.88 o 
  -5   2   3     1486.69     1369.44     31.87 o 
  -4   2   3    19027.30    16823.89    692.82 o 
  -3   2   3    18100.07    15988.49    320.17 o 
  -2   2   3     9259.39     8216.66    244.17 o 
  -1   2   3     1769.62     2088.79     41.64 o 
   0   2   3      716.92      668.53     13.25 o 
   1   2   3     5435.26     5684.98     83.37 o 
   2   2   3    12793.41    11952.65    258.95 o 
   3   2   3    14214.54    13502.22    196.76 o 
   4   2   3      968.58      939.01     43.23 o 
   5   2   3       34.29       78.24     16.15 o 
   6   2   3      311.96      319.81      9.29 o 
   7   2   3     4213.24     4341.75     81.86 o 
   8   2   3     3665.11     3991.13    163.44 o 
   9   2   3      918.92     1037.02     35.16 o 
 -11   3   3      102.05       82.06     23.97 o 
 -10   3   3      236.25      289.15     27.29 o 
  -9   3   3       98.48      109.33     17.95 o 
  -8   3   3     3245.83     3193.83     61.13 o 
  -7   3   3     3874.13     3663.89     68.71 o 
  -6   3   3       89.09      152.54     66.73 o 
  -5   3   3     5346.13     4528.00    316.48 o 
  -4   3   3     1806.13     1662.55     38.11 o 
  -3   3   3     2357.68     2367.22     84.46 o 
  -2   3   3     2223.76     1990.71     69.26 o 
  -1   3   3      122.28      168.33     16.18 o 
   0   3   3     1445.21     1392.77     26.35 o 
   1   3   3     6924.31     6141.25     95.65 o 
   2   3   3      175.91      125.09     10.43 o 
   3   3   3     1874.95     1843.52     86.16 o 
   4   3   3     1847.00     1786.94     28.02 o 
   5   3   3      439.29      432.57     10.47 o 
   6   3   3     4384.18     4548.88    236.61 o 
   7   3   3     2253.22     2304.10     83.99 o 
   8   3   3       51.89       19.11      8.13 o 
 -10   4   3      908.21      882.23     30.30 o 
  -9   4   3     5282.61     5263.46    236.34 o 
  -8   4   3     2405.02     2350.49     46.20 o 
  -7   4   3       67.58       49.06      7.76 o 
  -6   4   3      187.71      188.12      5.86 o 
  -5   4   3      494.41      467.28     42.97 o 
  -4   4   3    11873.17    10989.67    251.12 o 
  -3   4   3    21070.35    19682.45    349.49 o 
  -2   4   3     7286.78     7275.11    129.83 o 
  -1   4   3      397.30      544.63     40.17 o 
   0   4   3      311.61      339.77      6.82 o 
   1   4   3     5698.72     5182.97     76.30 o 
   2   4   3    20743.84    19252.29    298.23 o 
   3   4   3     6303.78     5722.07     84.77 o 
   4   4   3      643.75      679.63     20.28 o 
   5   4   3      570.78      601.03     49.68 o 
   6   4   3       15.21       32.31      5.07 o 
   7   4   3     2013.64     1806.07     52.16 o 
   8   4   3     2028.42     1790.76     52.79 o 
 -10   5   3      580.33      570.27     15.64 o 
  -9   5   3      435.06      428.22     20.85 o 
  -8   5   3      937.22      801.80     24.13 o 
  -7   5   3     1552.46     1537.51     30.94 o 
  -6   5   3     1415.06     1370.16     27.21 o 
  -5   5   3     2253.43     2129.50     40.28 o 
  -4   5   3     1906.59     1827.04     91.96 o 
  -3   5   3      386.74      382.59      8.26 o 
  -2   5   3     5108.30     5518.28     99.07 o 
  -1   5   3      507.82      537.14     11.67 o 
   0   5   3     1135.93     1198.11     18.53 o 
   1   5   3     4153.03     3685.12     66.44 o 
   2   5   3       71.03       79.18      9.66 o 
   3   5   3      767.15      736.32     22.28 o 
   4   5   3     2180.50     1951.45     53.21 o 
   5   5   3        2.40       22.59      4.75 o 
   6   5   3      433.57      393.82     16.26 o 
   7   5   3      732.74      720.27     25.76 o 
   8   5   3        3.53       52.68      8.55 o 
  -9   6   3       42.69       51.50     15.10 o 
  -8   6   3      214.48      189.76      7.31 o 
  -7   6   3       34.39       46.18     14.04 o 
  -6   6   3     3241.93     3362.25     70.74 o 
  -5   6   3     1241.52     1172.12     30.09 o 
  -4   6   3       62.20       99.35     27.72 o 
  -3   6   3       65.38       52.59      5.65 o 
  -2   6   3     1592.51     1814.76     33.97 o 
  -1   6   3     3344.49     3864.91     69.99 o 
   0   6   3     2943.62     3261.71     84.99 o 
   1   6   3     1795.97     1592.79     42.87 o 
   2   6   3        4.16       16.89      2.64 o 
   3   6   3        4.33        4.12      3.59 o 
   4   6   3     1267.70     1257.15     36.53 o 
   5   6   3     1409.87     1276.90     37.90 o 
   6   6   3      128.07       99.35      7.81 o 
   7   6   3       20.98       10.87      6.86 o 
  -9   7   3      430.06      323.81     33.36 o 
  -8   7   3       13.09      -15.04     28.88 o 
  -7   7   3      370.76      350.23     10.82 o 
  -6   7   3       88.51       99.87     17.90 o 
  -5   7   3      100.02      101.61     12.83 o 
  -4   7   3       39.15       26.57     10.82 o 
  -3   7   3      248.80      300.17     10.03 o 
  -2   7   3      138.78      178.33      9.19 o 
  -1   7   3      104.89      128.70      7.60 o 
   0   7   3        3.48       -2.53      4.22 o 
   1   7   3      890.81      748.67     22.17 o 
   3   7   3       24.99       30.51      4.22 o 
   4   7   3       70.14       42.65      5.17 o 
   5   7   3        7.45       17.10      5.07 o 
   6   7   3        2.95        2.43      5.17 o 
   7   7   3      455.74      421.80     17.95 o 
  -8   8   3     1088.01      997.98     41.44 o 
  -7   8   3      257.50      254.84     32.15 o 
  -6   8   3      204.27      181.83     27.72 o 
  -5   8   3     2069.99     2032.22     55.22 o 
  -4   8   3     4606.24     4840.57    125.85 o 
  -3   8   3     4512.72     4688.43    121.42 o 
  -2   8   3     2154.69     2382.01     63.98 o 
  -1   8   3      530.32      666.00     21.22 o 
   0   8   3     2754.21     3169.44     84.15 o 
   1   8   3     2011.32     2045.21     87.32 o 
   2   8   3     3810.85     3181.89     83.73 o 
   3   8   3     3096.49     2752.07     73.70 o 
   4   8   3      962.16      861.75     27.24 o 
   5   8   3       25.46      110.12      8.45 o 
   6   8   3      290.15      256.88     12.78 o 
  -7   9   3     1484.85     1467.68     42.55 o 
  -6   9   3       49.91       49.83      6.12 o 
  -5   9   3      151.53      143.06      7.71 o 
  -4   9   3      144.19      144.86      8.87 o 
  -3   9   3      278.72      260.57     11.30 o 
  -2   9   3     2067.99     2253.73     61.66 o 
  -1   9   3      275.12      349.16     14.78 o 
   0   9   3      768.97      875.27     27.98 o 
   1   9   3     2785.22     3086.87     83.20 o 
   2   9   3      277.73      197.33      9.29 o 
   3   9   3       73.69       64.09      5.49 o 
   4   9   3      117.10       65.67      5.91 o 
   5   9   3      220.98      181.70     10.35 o 
  -6  10   3      386.77      424.75     17.00 o 
  -5  10   3       10.03       29.25      4.86 o 
  -4  10   3     2177.82     2395.84     65.99 o 
  -3  10   3     1664.58     1750.32     49.20 o 
  -2  10   3      200.75      227.74     11.83 o 
  -1  10   3      453.40      510.91     19.22 o 
   0  10   3      616.25      720.27     24.39 o 
   1  10   3      283.98      301.86     16.37 o 
   2  10   3     2538.57     2979.81     81.93 o 
   3  10   3      622.63      506.79     17.95 o 
   4  10   3        4.02       47.51      6.55 o 
  -4  11   3      867.62      927.53     29.88 o 
  -3  11   3      395.42      387.59     15.73 o 
  -2  11   3     1478.98     1538.00     44.56 o 
  -1  11   3      279.45      364.78     16.37 o 
   0  11   3      470.93      575.42     21.12 o 
   1  11   3      991.75     1181.03     37.80 o 
   2  11   3      177.87      214.22     16.37 o 
 -11   0   4      176.94      192.90     12.46 o 
 -10   0   4     3097.70     3767.76    104.84 o 
  -9   0   4      483.44      494.33     19.85 o 
  -8   0   4     3783.58     4258.93    114.66 o 
  -7   0   4     8751.96     8411.11    216.55 o 
  -6   0   4     3036.03     3467.91     91.75 o 
  -5   0   4     2599.24     2787.33     61.82 o 
  -4   0   4      661.14      694.38     14.06 o 
  -3   0   4     2215.73     2183.99     40.11 o 
  -2   0   4    12577.00    12114.98    237.98 o 
  -1   0   4     9630.65     9483.71    238.19 o 
   0   0   4       27.82       35.90      2.11 o 
   1   0   4       50.87       45.61      2.32 o 
   2   0   4     1233.58     1347.21     35.58 o 
   3   0   4     3804.39     4046.18    104.31 o 
   4   0   4     8115.62     9056.10    230.91 o 
   5   0   4     4062.11     4448.23    116.67 o 
   6   0   4      145.38      132.50      8.34 o 
   7   0   4      246.80      227.84     11.61 o 
   8   0   4      657.62      670.54     23.86 o 
 -11   1   4     2627.17     3162.54    239.25 o 
 -10   1   4      389.39      451.36     28.40 o 
  -9   1   4       66.63       77.85      5.44 o 
  -8   1   4      573.80      550.15     20.85 o 
  -7   1   4     5527.93     5807.14    107.07 o 
  -6   1   4    19104.22    19833.71    288.74 o 
  -5   1   4    10782.28    10728.43    135.71 o 
  -4   1   4     1850.08     1858.03     58.12 o 
  -3   1   4      567.76      637.24     22.25 o 
  -2   1   4      473.29      408.98     18.60 o 
  -1   1   4     9426.03     9530.88    138.64 o 
   0   1   4    18058.23    17255.98    250.16 o 
   1   1   4     1329.83     1363.71     31.91 o 
   2   1   4     1535.80     1641.19     29.98 o 
   3   1   4      556.16      531.79     41.19 o 
   4   1   4     2010.36     2135.10     33.30 o 
   5   1   4     4874.59     5211.10    138.73 o 
   6   1   4     2683.50     2677.85     51.67 o 
   7   1   4       36.96       57.52     18.53 o 
   8   1   4      260.72      254.34     13.41 o 
 -11   2   4      362.75      401.18     48.67 o 
 -10   2   4     1049.49     1127.16     25.61 o 
  -9   2   4      267.28      278.73     13.62 o 
  -8   2   4      877.62      877.10     31.78 o 
  -7   2   4      776.78      815.68     18.35 o 
  -6   2   4        2.88       29.64      9.14 o 
  -5   2   4      437.05      403.06     12.85 o 
  -4   2   4       77.14       56.73      5.68 o 
  -3   2   4     2754.84     2709.86     77.59 o 
  -2   2   4    19206.67    18877.21    273.80 o 
  -1   2   4     3647.79     3359.81    106.61 o 
   0   2   4       20.08       26.01      1.65 o 
   1   2   4     1799.19     1943.66     31.09 o 
   2   2   4       58.10       52.34      4.95 o 
   3   2   4      741.51      772.07     13.18 o 
   4   2   4     2022.63     2042.70     40.02 o 
   5   2   4     1519.55     1474.86     29.51 o 
   6   2   4       12.44       41.06     27.82 o 
   7   2   4      728.96      683.74     23.23 o 
   8   2   4        3.13       -4.96      5.60 o 
 -11   3   4       78.87       63.96      9.34 o 
 -10   3   4       18.88       30.39      5.37 o 
  -9   3   4      111.14      129.99      6.52 o 
  -8   3   4      521.22      570.33     37.43 o 
  -7   3   4       30.16       11.45      2.76 o 
  -6   3   4      110.39       99.11     29.67 o 
  -5   3   4        6.56        5.78     17.05 o 
  -4   3   4      622.71      527.05     50.26 o 
  -3   3   4     2128.52     2046.89     39.79 o 
  -2   3   4     1345.64     1316.38     46.39 o 
  -1   3   4     1066.22     1106.11     32.36 o 
   0   3   4       17.91       19.69      2.00 o 
   1   3   4      174.39      193.13     14.38 o 
   2   3   4      559.95      561.32     16.64 o 
   3   3   4      380.17      366.74     18.03 o 
   4   3   4      255.57      222.07     19.06 o 
   5   3   4      522.87      602.76     20.69 o 
   6   3   4        0.03       36.43      5.49 o 
   7   3   4       40.01       80.66      7.50 o 
   8   3   4       10.26        6.23      6.55 o 
 -10   4   4        9.04       23.33     15.68 o 
  -9   4   4      577.80      583.84     15.15 o 
  -8   4   4      700.63      617.67     24.92 o 
  -7   4   4       23.09       29.24     25.18 o 
  -6   4   4        9.84       18.08      2.60 o 
  -5   4   4        0.99        4.43      3.22 o 
  -4   4   4        0.68       14.50      9.87 o 
  -3   4   4        8.71       46.68      5.97 o 
  -2   4   4     8055.03     8395.75    149.61 o 
  -1   4   4      770.38      820.05     26.87 o 
   0   4   4      431.67      395.76     12.88 o 
   1   4   4        0.80        3.35      4.65 o 
   2   4   4      577.85      587.78     13.22 o 
   3   4   4     2653.63     2549.80     48.54 o 
   4   4   4     2935.81     2953.42     78.55 o 
   5   4   4     2194.31     2172.86     60.50 o 
   6   4   4       90.15       90.80      8.24 o 
   7   4   4       59.66       53.95      7.81 o 
 -10   5   4      728.65      728.83     26.50 o 
  -9   5   4       88.93       83.75      6.44 o 
  -8   5   4       10.46        3.14     10.24 o 
  -7   5   4     2958.06     2822.00     93.39 o 
  -6   5   4     8372.34     8004.50    144.82 o 
  -5   5   4     2371.77     2300.24     43.30 o 
  -4   5   4       54.21       41.96      2.71 o 
  -3   5   4      105.08      141.51      8.24 o 
  -2   5   4     4399.13     4613.26    118.36 o 
  -1   5   4     5266.52     5782.99    147.92 o 
   0   5   4    10660.32    11317.54    262.58 o 
   1   5   4     5570.56     5081.93    130.08 o 
   2   5   4      339.25      329.70      8.73 o 
   3   5   4       57.08       70.04     19.06 o 
   4   5   4     1587.66     1451.53     41.49 o 
   5   5   4     2000.88     2017.34     56.80 o 
   6   5   4     1662.79     1605.25     47.09 o 
   7   5   4      164.24      156.58     10.66 o 
  -9   6   4      154.30      128.16     14.25 o 
  -8   6   4     1743.03     1546.80     40.81 o 
  -7   6   4     1951.87     1803.51     36.90 o 
  -6   6   4      958.23      932.72     19.66 o 
  -5   6   4      724.57      601.47     32.89 o 
  -4   6   4     1600.46     1574.85     43.08 o 
  -3   6   4      257.84      254.66      9.61 o 
  -2   6   4     5100.24     5179.91    133.03 o 
  -1   6   4     8487.35     9082.92    230.59 o 
   0   6   4      354.30      382.84     14.68 o 
   1   6   4       17.22       10.03      2.75 o 
   2   6   4       89.86       84.04      4.96 o 
   3   6   4     4205.35     3930.04    103.05 o 
   4   6   4     5894.60     5769.26    150.35 o 
   5   6   4     1553.65     1583.29     46.24 o 
   6   6   4       36.00        8.02      6.33 o 
   7   6   4        4.67       -6.23      6.23 o 
  -9   7   4      496.24      419.75     12.30 o 
  -8   7   4       17.92       34.83     29.30 o 
  -7   7   4     1631.96     1483.84     41.92 o 
  -6   7   4     3916.18     3968.79    104.21 o 
  -5   7   4     2410.36     2396.58     64.19 o 
  -4   7   4       99.07       88.16      6.76 o 
  -3   7   4      968.41      909.47     26.50 o 
  -2   7   4      291.41      307.14     12.67 o 
  -1   7   4     5343.57     5879.81    151.30 o 
   0   7   4     7635.29     8581.31    219.61 o 
   1   7   4       30.13       27.45      3.91 o 
   2   7   4      105.88      106.32      5.81 o 
   3   7   4      831.16      749.73     23.44 o 
   4   7   4       16.73       25.13      5.17 o 
   5   7   4     1211.30     1165.19     35.79 o 
   6   7   4      705.91      642.46     23.02 o 
  -8   8   4      350.02      390.02     15.52 o 
  -7   8   4     1029.47     1087.17     32.41 o 
  -6   8   4       37.60       43.60      5.91 o 
  -5   8   4     2067.28     2315.18     63.14 o 
  -4   8   4     1592.68     1765.53     49.31 o 
  -3   8   4       54.68       74.43      5.60 o 
  -2   8   4     1131.55     1332.75     38.64 o 
  -1   8   4      775.86      830.18     25.76 o 
   0   8   4      174.48      164.07     10.98 o 
   1   8   4     4015.20     4174.04    109.80 o 
   2   8   4      687.09      603.61     19.64 o 
   3   8   4      818.35      671.71     21.64 o 
   4   8   4     1905.61     1667.55     47.93 o 
   5   8   4      168.78      161.75     10.14 o 
  -7   9   4      139.99      112.87      7.81 o 
  -6   9   4        3.08       25.76      5.49 o 
  -5   9   4      133.90      138.52      8.02 o 
  -4   9   4      877.04      995.95     30.94 o 
  -3   9   4     1936.11     2133.16     58.60 o 
  -2   9   4      285.08      333.32     14.15 o 
  -1   9   4        0.64       -4.65      4.65 o 
   0   9   4      127.75      112.87      9.40 o 
   1   9   4       67.48       97.13     10.35 o 
   2   9   4      929.20      776.55     24.49 o 
   3   9   4      755.57      605.82     20.17 o 
   4   9   4      115.03       86.15      6.55 o 
  -5  10   4       15.95       11.83      5.07 o 
  -4  10   4      740.76      754.48     25.76 o 
  -3  10   4      933.98      902.82     27.98 o 
  -2  10   4      229.03      232.59     12.78 o 
  -1  10   4        7.98       41.18     10.03 o 
   0  10   4      183.18      160.06     10.35 o 
   1  10   4      363.40      362.25     17.53 o 
   2  10   4      282.87      344.41     18.58 o 
   3  10   4       42.96       71.16      6.97 o 
  -3  11   4      146.91      171.04     10.14 o 
  -2  11   4      437.92      446.40     17.63 o 
  -1  11   4      470.93      487.68     19.43 o 
   0  11   4     1198.40     1297.06     39.70 o 
 -11   1   5      413.69      481.64     39.33 o 
 -10   1   5      386.89      460.58     30.99 o 
  -9   1   5      800.24      916.34     21.61 o 
  -8   1   5      213.60      182.65      7.01 o 
  -7   1   5      412.01      479.04     27.87 o 
  -6   1   5     1009.96     1104.86     23.21 o 
  -5   1   5     3819.70     4020.69     76.38 o 
  -4   1   5     7502.64     7687.01     97.60 o 
  -3   1   5      630.39      565.85     15.41 o 
  -2   1   5      152.51      161.84      6.80 o 
  -1   1   5      363.10      379.65     22.92 o 
   0   1   5     2731.66     2799.15     61.15 o 
   1   1   5     6550.78     7243.22    106.34 o 
   2   1   5      998.58      970.16     27.23 o 
   3   1   5      243.56      244.56     14.18 o 
   4   1   5       20.18       30.00      9.16 o 
   5   1   5      127.95      198.60      9.19 o 
   6   1   5      897.25      879.81     27.45 o 
   7   1   5     1209.86     1102.79     34.00 o 
 -11   2   5       17.69       25.86      5.59 o 
 -10   2   5      269.95      284.65     11.14 o 
  -9   2   5     4028.98     4264.89    209.58 o 
  -8   2   5     4843.35     5161.19    289.50 o 
  -7   2   5      695.94      655.21     60.29 o 
  -6   2   5       29.24       38.19      7.35 o 
  -5   2   5       78.85       71.94      5.03 o 
  -4   2   5     2683.43     2676.10     57.80 o 
  -3   2   5    12366.23    12287.16    179.15 o 
  -2   2   5     6098.57     6210.65     91.18 o 
  -1   2   5      206.69      219.91     24.72 o 
   0   2   5      918.36      908.98     12.54 o 
   1   2   5      155.66      170.54     10.21 o 
   2   2   5     2744.05     3025.12    130.45 o 
   3   2   5     3132.11     3333.79     62.49 o 
   4   2   5      648.08      757.59     17.68 o 
   5   2   5     1487.00     1460.19     42.23 o 
   6   2   5      557.20      552.29     19.95 o 
   7   2   5       29.78       80.88      7.60 o 
 -11   3   5     1006.51     1017.62     24.29 o 
 -10   3   5     4625.32     5177.45    350.00 o 
  -9   3   5     2405.09     2530.16    160.64 o 
  -8   3   5       78.13       81.44      4.42 o 
  -7   3   5     3191.92     3323.59    147.97 o 
  -6   3   5      966.86      962.92     55.18 o 
  -5   3   5     8881.85     8049.08    391.34 o 
  -4   3   5    15893.49    13378.71    466.01 o 
  -3   3   5     5027.01     4287.72    114.63 o 
  -2   3   5      741.54      822.48     14.86 o 
  -1   3   5      257.15      260.33      6.98 o 
   0   3   5     2615.66     2826.67    127.82 o 
   1   3   5    14270.13    13491.88    508.00 o 
   2   3   5    10441.53    10313.86    185.60 o 
   3   3   5     1813.93     1764.05     82.72 o 
   4   3   5        6.37       12.95     10.14 o 
   5   3   5     1108.73     1109.97     33.79 o 
   6   3   5     1025.24     1071.75     33.68 o 
   7   3   5     3731.43     3452.08     94.18 o 
 -10   4   5      293.09      326.79     10.78 o 
  -9   4   5     3663.88     3706.63    129.02 o 
  -8   4   5     3586.95     3573.75     67.96 o 
  -7   4   5     1759.36     1599.58     52.68 o 
  -6   4   5      410.32      421.71     10.15 o 
  -5   4   5      840.69      815.78     16.87 o 
  -4   4   5      930.73      822.69     59.28 o 
  -3   4   5     7084.84     6570.82    147.81 o 
  -2   4   5     4493.50     4356.04    197.12 o 
  -1   4   5     2341.82     2341.67     57.33 o 
   0   4   5     2844.88     2985.62     55.94 o 
   1   4   5     1062.18      979.34     72.80 o 
   2   4   5     1031.27      927.64     19.66 o 
   3   4   5     3152.74     2867.83    112.81 o 
   4   4   5      377.92      373.76     14.04 o 
   5   4   5     1039.36      945.16     29.35 o 
   6   4   5     1255.70     1106.70     34.10 o 
   7   4   5        4.53        2.43      7.71 o 
 -10   5   5      622.33      682.67     42.92 o 
  -9   5   5      303.68      244.13     22.17 o 
  -8   5   5      358.02      224.47     10.98 o 
  -7   5   5      376.78      332.69     16.21 o 
  -6   5   5      152.24      128.51      8.02 o 
  -5   5   5     1533.84     1367.91     37.69 o 
  -4   5   5     2177.42     2168.74     57.86 o 
  -3   5   5       42.91       52.37      4.12 o 
  -2   5   5     1494.84     1654.88     45.29 o 
  -1   5   5      314.48      300.64     38.64 o 
   0   5   5     1110.21     1152.80     41.70 o 
   1   5   5     2537.65     2313.96    175.21 o 
   2   5   5     1458.49     1358.33     27.46 o 
   3   5   5      107.57      104.81     21.22 o 
   4   5   5      582.42      605.19     20.48 o 
   5   5   5      291.36      331.63     13.83 o 
   6   5   5      553.97      551.77     20.38 o 
  -9   6   5       22.67       45.61      6.65 o 
  -8   6   5      154.52      167.45      9.61 o 
  -7   6   5       24.28       17.53      4.01 o 
  -6   6   5      833.97      822.58     25.45 o 
  -5   6   5      697.13      686.07     21.33 o 
  -4   6   5       25.80       36.11      5.07 o 
  -3   6   5       20.63       34.10      4.33 o 
  -2   6   5      376.43      394.77     15.20 o 
  -1   6   5       47.36       38.96      5.81 o 
   0   6   5     1453.01     1588.15     44.56 o 
   1   6   5      733.87      638.77     19.74 o 
   3   6   5      144.53      123.95      6.86 o 
   4   6   5       48.22       48.88      6.33 o 
   5   6   5      134.50      150.03      9.40 o 
   6   6   5      227.08      169.25     10.14 o 
  -9   7   5      323.21      298.90     14.36 o 
  -8   7   5      414.96      399.52     15.10 o 
  -7   7   5      502.27      531.60     18.58 o 
  -6   7   5      688.11      625.57     20.48 o 
  -5   7   5      955.05      870.73     25.97 o 
  -4   7   5      391.07      372.17     13.94 o 
  -3   7   5      517.35      518.72     17.10 o 
  -2   7   5     1077.86     1207.85     35.26 o 
  -1   7   5      557.28      651.12     21.01 o 
   0   7   5     1309.22     1484.15     43.08 o 
   1   7   5     2819.84     2797.56    135.62 o 
   2   7   5     2404.95     2142.13     58.28 o 
   3   7   5      916.25      771.90     24.28 o 
   5   7   5      411.64      394.87     16.26 o 
  -7   8   5       84.65       74.86      7.29 o 
  -6   8   5        9.90       36.21      5.38 o 
  -5   8   5       74.21       77.60      6.23 o 
  -4   8   5     1423.50     1360.73     39.17 o 
  -3   8   5     1604.16     1555.74     43.60 o 
  -2   8   5      997.57     1109.02     33.26 o 
  -1   8   5       63.18       80.45      7.07 o 
   0   8   5        9.85        0.00      5.70 o 
   1   8   5        0.18       14.68      8.66 o 
   2   8   5      775.52      630.42     20.69 o 
   3   8   5      398.74      382.52     14.46 o 
   4   8   5       76.72       71.16      6.97 o 
  -7   9   5       93.29       94.07      8.24 o 
  -6   9   5      108.80      142.64      9.19 o 
  -5   9   5     1562.88     1665.54     47.72 o 
  -4   9   5     5119.02     5280.63    137.89 o 
  -3   9   5     1450.47     1423.34     40.97 o 
  -2   9   5        2.84       15.63      6.44 o 
  -1   9   5      161.79      154.99      9.61 o 
   0   9   5      414.26      395.30     16.26 o 
   1   9   5     2045.42     2499.52     70.74 o 
   2   9   5     2391.19     2448.53    237.08 o 
   3   9   5      582.78      494.96     17.84 o 
  -5  10   5      197.79      202.29     10.87 o 
  -4  10   5      384.74      385.16     16.68 o 
  -3  10   5     1417.17     1454.48     42.55 o 
  -2  10   5      754.81      842.75     28.08 o 
  -1  10   5      313.31      341.98     16.58 o 
   0  10   5      416.12      464.77     19.00 o 
   1  10   5       18.72        9.40      8.55 o 
 -11   0   6      947.13      949.91     32.73 o 
 -10   0   6      121.89       88.58      7.60 o 
  -9   0   6      212.94      185.08     11.19 o 
  -8   0   6     3052.81     3225.18     88.05 o 
  -7   0   6     9665.32    10402.28    187.43 o 
  -6   0   6    12708.07    13137.51    235.38 o 
  -5   0   6     1785.31     1854.79     93.33 o 
  -4   0   6       11.66       15.93      8.24 o 
  -3   0   6      123.30      135.33     15.73 o 
  -2   0   6    23880.75    25127.33    446.70 o 
  -1   0   6    30917.01    32141.75    570.87 o 
   0   0   6    14784.46    16147.24    405.75 o 
   1   0   6      172.88      214.33      7.39 o 
   2   0   6      220.09      270.29      9.50 o 
   3   0   6     1259.69     1574.32     42.97 o 
 -11   1   6     1715.97     1691.52    243.58 o 
 -10   1   6      305.54      386.56     48.67 o 
  -9   1   6      393.42      433.47     35.00 o 
  -8   1   6     1729.66     1872.46     82.25 o 
  -7   1   6      176.94      187.18      7.85 o 
  -6   1   6     3671.06     3920.12     51.18 o 
  -5   1   6     3296.11     3509.46     65.96 o 
  -4   1   6       43.36       60.34      9.68 o 
  -3   1   6     1758.48     1718.97     25.56 o 
  -2   1   6     2142.30     2082.00     31.64 o 
  -1   1   6       63.01       70.61     16.97 o 
   0   1   6     1476.81     1526.56     29.76 o 
   1   1   6       79.28       90.93      3.59 o 
   2   1   6      892.95      927.12     60.23 o 
   3   1   6     4133.13     4518.98     83.95 o 
   4   1   6      879.74     1046.07     29.46 o 
   5   1   6        2.49       -3.91      3.91 o 
 -11   2   6      557.86      591.09     16.42 o 
 -10   2   6       19.54        9.46      7.65 o 
  -9   2   6      126.03      127.29      6.49 o 
  -8   2   6       32.94       47.87      4.08 o 
  -7   2   6     1076.79     1149.13     94.07 o 
  -6   2   6     4185.93     4279.11     59.31 o 
  -5   2   6      328.26      297.76     10.78 o 
  -4   2   6      592.19      630.35     22.18 o 
  -3   2   6      151.84      152.05      3.81 o 
  -2   2   6     2698.84     2730.39     50.92 o 
  -1   2   6     4611.98     5051.38     92.38 o 
   0   2   6      239.86      222.94     13.36 o 
   1   2   6      103.81      110.41     16.21 o 
   2   2   6      351.92      352.44     32.68 o 
   3   2   6      105.87      146.58      5.98 o 
   4   2   6     1666.58     1703.90     52.53 o 
   5   2   6     1146.52     1114.51     33.57 o 
   6   2   6       71.11       40.12      6.65 o 
 -10   3   6       20.30       35.50     19.22 o 
  -9   3   6      294.76      260.13     18.79 o 
  -8   3   6       10.18        6.50     16.05 o 
  -7   3   6      320.21      309.52     13.36 o 
  -6   3   6      681.32      664.20     35.28 o 
  -5   3   6      182.62      167.19      8.50 o 
  -4   3   6      292.17      297.13     13.36 o 
  -3   3   6       28.00       40.87      2.79 o 
  -2   3   6       13.01       16.88      2.76 o 
  -1   3   6       40.80       60.60      3.57 o 
   0   3   6        4.97        0.85      9.66 o 
   1   3   6       24.07       31.28      7.29 o 
   2   3   6      216.08      203.71     21.33 o 
   3   3   6      149.38      144.08     32.10 o 
   4   3   6      141.41      167.03      8.34 o 
   5   3   6       40.86       54.69      5.81 o 
   6   3   6        1.54       -4.96      4.96 o 
 -10   4   6      192.50      207.59     47.30 o 
  -9   4   6      889.46      912.64     29.67 o 
  -8   4   6     2471.18     2269.01     48.09 o 
  -7   4   6     1142.84     1000.70     29.46 o 
  -6   4   6     2315.94     2086.81     56.27 o 
  -5   4   6      688.47      587.66     17.84 o 
  -4   4   6      843.57      741.92     16.04 o 
  -3   4   6     2428.02     2283.78     43.40 o 
  -2   4   6     1331.31     1268.97     25.52 o 
  -1   4   6     1056.96     1137.45     26.66 o 
   0   4   6      249.52      258.39      8.14 o 
   1   4   6     1713.05     1655.52    116.83 o 
   2   4   6      486.09      450.00     14.20 o 
   3   4   6      706.81      719.32     42.81 o 
   4   4   6     2038.12     2262.28     62.72 o 
   5   4   6     1280.70     1261.27     37.90 o 
   6   4   6      182.97      178.01     10.56 o 
 -10   5   6      698.75      653.55     22.91 o 
  -9   5   6        3.15        6.55      5.49 o 
  -8   5   6      543.10      479.97     17.32 o 
  -7   5   6       22.90       20.69      3.91 o 
  -6   5   6     1402.00     1408.98     39.91 o 
  -5   5   6     1578.68     1513.19     41.92 o 
  -4   5   6        9.37       16.79      4.75 o 
  -3   5   6      773.00      686.49     20.59 o 
  -2   5   6     2534.92     2378.52    156.95 o 
  -1   5   6       70.16       96.71     21.17 o 
   0   5   6     2976.13     2987.90    137.47 o 
   1   5   6       77.80       86.11      8.55 o 
   2   5   6      848.84      735.79     16.68 o 
   3   5   6     1944.54     1843.17    119.89 o 
   4   5   6      597.00      569.40     20.17 o 
   5   5   6      214.86      231.12     12.04 o 
  -9   6   6      267.21      293.73     13.83 o 
  -8   6   6     3644.17     3376.80     90.48 o 
  -7   6   6     7392.86     7145.30    184.45 o 
  -6   6   6     4261.50     4112.06    107.59 o 
  -5   6   6      181.00      179.49      8.45 o 
  -4   6   6       43.79       51.73      5.81 o 
  -3   6   6        1.03       -3.06      3.06 o 
  -2   6   6     5404.32     5790.91    149.29 o 
  -1   6   6     4218.06     4727.71    122.90 o 
   0   6   6     4305.87     4996.73    130.39 o 
   1   6   6        7.07       22.77      8.20 o 
   2   6   6       21.13       34.06     16.63 o 
   3   6   6      282.98      268.70     11.09 o 
   4   6   6     2734.25     2583.25     71.48 o 
   5   6   6     3104.33     3183.37     87.63 o 
  -8   7   6     1429.61     1396.20     40.97 o 
  -7   7   6      312.88      307.87     13.20 o 
  -6   7   6      603.69      592.41     20.17 o 
  -5   7   6     1762.99     1783.37     49.83 o 
  -4   7   6        5.46        1.79      4.12 o 
  -3   7   6     4130.72     3899.11    102.20 o 
  -2   7   6     1227.44     1224.74     35.69 o 
  -1   7   6      155.57      173.15      9.50 o 
   0   7   6     1422.57     1584.67     45.82 o 
   1   7   6      779.16      847.92     27.98 o 
   2   7   6      294.14      237.35     10.87 o 
   3   7   6     1690.56     1537.89     44.13 o 
   4   7   6      358.88      306.40     13.20 o 
  -7   8   6      650.73      624.93     22.17 o 
  -6   8   6      216.83      207.47      9.61 o 
  -5   8   6      115.19       98.61      7.39 o 
  -4   8   6      405.84      372.28     14.57 o 
  -3   8   6      230.66      216.86     10.14 o 
  -2   8   6       69.05       66.41      8.87 o 
  -1   8   6     1060.94     1052.64     32.10 o 
   0   8   6       83.80       98.40     10.45 o 
   1   8   6      461.44      483.67     20.06 o 
   2   8   6      520.25      545.32     95.02 o 
   3   8   6       33.45       61.13      6.33 o 
  -6   9   6       13.18       27.98      5.91 o 
  -5   9   6      401.35      434.04     17.10 o 
  -4   9   6        4.63       -4.86      4.86 o 
  -3   9   6      453.83      441.86     16.47 o 
  -2   9   6      519.38      541.95     20.27 o 
  -1   9   6       74.30       85.10      9.71 o 
   0   9   6      968.55     1044.94     33.26 o 
   1   9   6      208.96      221.83     16.05 o 
   2   9   6        0.78       37.59     11.09 o 
  -3  10   6     1339.23     1414.79     41.92 o 
  -2  10   6     1541.97     1643.05     48.67 o 
  -1  10   6      749.53      887.41     31.04 o 
 -10   1   7      926.45      964.02     22.99 o 
  -9   1   7     1328.92     1269.60     57.07 o 
  -8   1   7     1908.99     1828.62    159.90 o 
  -7   1   7      172.65      202.44     17.19 o 
  -6   1   7       13.52       37.06      6.89 o 
  -5   1   7      515.07      523.46     14.92 o 
  -4   1   7     1269.52     1267.18     28.13 o 
  -3   1   7     1322.72     1347.07     21.97 o 
  -2   1   7      508.45      514.38     15.31 o 
  -1   1   7       77.75       78.81     16.68 o 
   0   1   7      390.74      364.12     34.00 o 
   1   1   7      671.11      643.03     59.97 o 
   2   1   7     1812.39     1936.51    184.03 o 
   3   1   7      479.55      485.14     18.27 o 
   4   1   7        1.18       18.37      8.02 o 
 -10   2   7      542.41      576.09     37.96 o 
  -9   2   7      214.21      251.65     87.84 o 
  -8   2   7      168.02      151.71     17.05 o 
  -7   2   7      181.31      183.39     10.85 o 
  -6   2   7     1825.22     1809.20     41.24 o 
  -5   2   7     4119.39     4099.33     89.60 o 
  -4   2   7     3202.43     3222.80     49.10 o 
  -3   2   7       24.31       26.91      5.75 o 
  -2   2   7      167.86      182.36      7.87 o 
  -1   2   7     1430.89     1505.34     29.84 o 
   0   2   7     3957.14     4348.30    206.09 o 
   1   2   7     6698.84     6946.53    126.82 o 
   2   2   7     1021.90     1027.96     38.91 o 
   3   2   7        5.76       -2.27     11.09 o 
   4   2   7        5.03       61.03      7.07 o 
 -10   3   7     3528.62     3420.77     78.02 o 
  -9   3   7     6289.73     6129.40    159.85 o 
  -8   3   7      839.21      903.25     28.40 o 
  -7   3   7        7.72        6.65      3.48 o 
  -6   3   7      110.63      119.25      9.70 o 
  -5   3   7     3744.98     3697.66     56.00 o 
  -4   3   7    12445.96    12104.47    217.58 o 
  -3   3   7     8403.07     7799.72    141.19 o 
  -2   3   7      618.10      619.77     14.40 o 
  -1   3   7     1198.47     1219.97     91.22 o 
   0   3   7       30.66       40.86      4.26 o 
   1   3   7     4526.33     4441.92     94.44 o 
   2   3   7     5021.25     4917.86    111.18 o 
   3   3   7      766.18      793.22     65.20 o 
   4   3   7       30.56       29.98      5.49 o 
   5   3   7      685.86      733.15     24.71 o 
 -10   4   7     1388.91     1410.46     42.65 o 
  -9   4   7       11.38       10.14      5.38 o 
  -8   4   7      638.00      603.50     20.06 o 
  -7   4   7      328.60      250.33      9.92 o 
  -6   4   7      998.73      946.17     19.76 o 
  -5   4   7     4154.44     3948.62     80.82 o 
  -4   4   7      893.01      835.70     28.24 o 
  -3   4   7      576.05      605.38     13.80 o 
  -2   4   7      680.06      756.68     17.11 o 
  -1   4   7       10.06        3.47      8.97 o 
   0   4   7     2054.15     2168.88    151.98 o 
   1   4   7     4054.74     4221.50    142.53 o 
   2   4   7      498.96      478.85     14.57 o 
   3   4   7      200.83      187.80     43.34 o 
   4   4   7      157.68      141.58      8.87 o 
   5   4   7     1052.72     1043.46     33.36 o 
  -9   5   7     1253.56     1137.95     35.16 o 
  -8   5   7      393.87      331.52     12.99 o 
  -7   5   7      542.19      493.70     17.32 o 
  -6   5   7      674.93      607.94     19.64 o 
  -5   5   7        6.57        4.01      2.85 o 
  -4   5   7     2300.02     2116.90     57.01 o 
  -3   5   7      676.85      582.81     13.78 o 
  -2   5   7        3.34       17.80      4.13 o 
  -1   5   7      729.27      712.89     70.53 o 
   0   5   7        5.25       20.58     13.20 o 
   1   5   7      289.97      279.93     42.60 o 
   2   5   7      683.55      605.34     43.55 o 
   3   5   7       45.88       41.70      5.17 o 
   4   5   7      848.04      789.43     25.87 o 
  -9   6   7       13.99       28.40      6.23 o 
  -8   6   7      331.40      292.67     12.04 o 
  -7   6   7      205.53      201.45     10.45 o 
  -6   6   7       30.53       35.26      5.28 o 
  -5   6   7        3.97        5.70      3.80 o 
  -4   6   7       34.80       36.11      5.07 o 
  -3   6   7       22.14       12.67      3.91 o 
  -2   6   7     1343.87     1380.89     39.70 o 
  -1   6   7      197.78      215.06     12.46 o 
   0   6   7      246.55      255.42     11.40 o 
   1   6   7       21.62       70.41     38.80 o 
   2   6   7       10.21       55.32     28.40 o 
   3   6   7      220.21      186.67      9.40 o 
  -8   7   7     1260.44     1091.60     32.84 o 
  -7   7   7      810.03      799.67     26.29 o 
  -6   7   7     1651.46     1433.05     40.65 o 
  -5   7   7      731.05      728.30     23.65 o 
  -4   7   7      711.53      705.81     22.91 o 
  -3   7   7      843.27      850.24     26.29 o 
  -2   7   7     1628.92     1762.25     49.94 o 
  -1   7   7      321.80      357.71     14.68 o 
   0   7   7      294.95      302.81     15.41 o 
   1   7   7      136.94      214.54     15.20 o 
   2   7   7       86.85      133.95     21.27 o 
   3   7   7      216.71      260.68     12.25 o 
  -6   8   7      994.92      809.91     25.45 o 
  -5   8   7     1331.35     1302.13     38.54 o 
  -4   8   7      670.35      576.47     20.17 o 
  -3   8   7        2.66       16.37      4.86 o 
  -2   8   7        5.04       17.53      6.65 o 
  -1   8   7      869.59      914.65     29.46 o 
   0   8   7     1793.31     1858.54     53.42 o 
   1   8   7      975.15     1154.74     38.11 o 
  -5   9   7      641.87      599.91     21.64 o 
  -4   9   7     2271.27     2173.07     60.92 o 
  -3   9   7      971.74      923.73     29.03 o 
  -2   9   7      185.12      205.67     13.41 o 
  -1   9   7      201.89      263.32     15.41 o 
 -10   0   8       91.05       65.04      9.40 o 
  -9   0   8      171.56      153.09     10.98 o 
  -8   0   8      321.38      340.82     14.36 o 
  -7   0   8      948.12      989.51     33.57 o 
  -6   0   8     3182.98     3587.59     77.87 o 
  -5   0   8     1590.02     1934.88     54.59 o 
  -4   0   8      821.50      836.20     26.82 o 
  -3   0   8      731.35      825.01     28.08 o 
  -2   0   8      144.73      167.35      9.40 o 
  -1   0   8     3599.29     3728.06    100.83 o 
   0   0   8     3044.54     3272.48     90.59 o 
   1   0   8        0.40       -6.02      6.02 o 
   2   0   8     1094.63      983.38     32.62 o 
   3   0   8     1506.09     1476.02     45.61 o 
   4   0   8      210.39      117.09     10.56 o 
 -10   1   8      115.41      156.16     38.33 o 
  -9   1   8      445.58      467.74     13.61 o 
  -8   1   8     6855.61     7637.82    442.91 o 
  -7   1   8     3682.19     3960.88     60.51 o 
  -6   1   8       80.47       74.66      7.06 o 
  -5   1   8      928.42      917.13     18.50 o 
  -4   1   8       30.25       59.18     10.76 o 
  -3   1   8     3264.91     3409.52     64.98 o 
  -2   1   8     6794.25     7214.23    216.07 o 
  -1   1   8     2527.89     2351.60     96.50 o 
   0   1   8        4.44       75.70      9.40 o 
   1   1   8       73.54      100.09      7.50 o 
   2   1   8     1269.96     1148.93     36.43 o 
   3   1   8     3280.61     3455.98     96.08 o 
 -10   2   8        0.61       34.74      7.50 o 
  -9   2   8      311.80      323.71     13.83 o 
  -8   2   8      281.28      284.65     12.99 o 
  -7   2   8      254.76      291.45     49.89 o 
  -6   2   8      907.23      929.81     24.65 o 
  -5   2   8      440.79      434.45      9.07 o 
  -4   2   8       97.68       89.75     11.17 o 
  -3   2   8      492.38      480.39     15.63 o 
  -2   2   8        8.62        4.91     10.40 o 
  -1   2   8      359.55      400.20     11.51 o 
   0   2   8     3019.69     3051.18     84.99 o 
   1   2   8      324.11      313.26     15.20 o 
   2   2   8      361.64      332.37     15.94 o 
   3   2   8      241.76      231.01     13.73 o 
 -10   3   8       98.75      112.02      8.55 o 
  -9   3   8       11.89       -0.21      4.65 o 
  -8   3   8       53.50       87.21      6.97 o 
  -7   3   8      156.88      147.07      7.39 o 
  -6   3   8       83.79       65.39      6.55 o 
  -5   3   8      715.53      693.24     26.16 o 
  -4   3   8      334.93      316.81      8.97 o 
  -3   3   8       43.56       45.24      9.66 o 
  -2   3   8       21.00       28.34     10.51 o 
  -1   3   8      717.19      757.27     78.55 o 
   0   3   8      269.18      282.19      9.33 o 
   1   3   8      179.87      153.12     10.24 o 
   2   3   8        6.74       35.47     20.85 o 
   3   3   8        0.20       -6.44      6.44 o 
  -9   4   8        0.16       -4.54      4.54 o 
  -8   4   8      110.82      123.85      7.71 o 
  -7   4   8     1803.59     1499.88     42.13 o 
  -6   4   8     2051.93     1936.44     38.48 o 
  -5   4   8      496.04      499.57     19.74 o 
  -4   4   8        8.94       22.71     11.98 o 
  -3   4   8        2.01        4.87     11.67 o 
  -2   4   8      448.88      445.41     12.03 o 
  -1   4   8        9.92       -1.29      4.70 o 
   0   4   8      298.16      351.60     11.20 o 
   1   4   8        5.42       32.25     12.72 o 
   2   4   8        1.15       41.63      5.01 o 
   3   4   8        0.49       47.93      6.55 o 
  -9   5   8      526.16      474.69     17.95 o 
  -8   5   8     2397.85     2322.46     64.09 o 
  -7   5   8     1599.59     1606.63     46.14 o 
  -6   5   8     1600.48     1486.05     42.02 o 
  -5   5   8      679.67      612.69     19.53 o 
  -4   5   8      536.92      524.36     33.15 o 
  -3   5   8     2541.63     2355.04     46.07 o 
  -2   5   8     6307.52     6492.17    160.11 o 
  -1   5   8     2482.92     2495.05    144.91 o 
   0   5   8      251.63      242.69     44.13 o 
   1   5   8        6.94       -2.62     23.70 o 
   2   5   8      160.84      165.23     35.91 o 
   3   5   8      953.75      954.98     29.98 o 
  -8   6   8      158.81      109.38      7.71 o 
  -7   6   8     2012.22     1768.27     50.26 o 
  -6   6   8     3782.72     3335.51     88.69 o 
  -5   6   8      294.90      300.38     12.78 o 
  -4   6   8      336.42      299.43     12.67 o 
  -3   6   8      235.19      204.62      9.71 o 
  -2   6   8      593.58      528.72     48.41 o 
  -1   6   8     2146.58     2040.58     72.85 o 
   0   6   8      701.55      736.77     31.94 o 
   1   6   8       32.68       68.89      8.42 o 
   2   6   8      746.73      818.05     84.99 o 
  -7   7   8     1341.60     1308.47     39.38 o 
  -6   7   8       82.06       74.33      6.44 o 
  -5   7   8      381.40      361.61     14.68 o 
  -4   7   8       21.11       36.64      5.60 o 
  -3   7   8      457.34      415.14     15.41 o 
  -2   7   8     2637.53     2751.76     75.17 o 
  -1   7   8     1704.44     1831.20     52.58 o 
   0   7   8        1.69       -6.02      6.02 o 
   1   7   8      345.38      364.99     18.69 o 
  -5   8   8       73.65       80.56      7.60 o 
  -4   8   8      399.49      386.64     15.73 o 
  -3   8   8     1567.75     1402.64     40.97 o 
  -2   8   8       54.47       86.47     10.98 o 
  -1   8   8      116.40      150.77     10.87 o 
  -9   1   9     1854.87     1962.75     56.70 o 
  -8   1   9      100.80      107.03     36.00 o 
  -7   1   9       25.60       43.18      6.12 o 
  -6   1   9      305.32      295.73      9.11 o 
  -5   1   9       25.52       54.67     22.49 o 
  -4   1   9       86.04       82.29      6.49 o 
  -3   1   9      562.82      601.42     17.74 o 
  -2   1   9      312.15      295.55     21.17 o 
  -1   1   9      498.96      471.21     19.53 o 
   0   1   9      984.56      988.16     30.14 o 
   1   1   9      192.99      142.72     42.76 o 
   2   1   9       11.63       41.62     73.27 o 
   3   1   9       60.32       70.92     54.16 o 
  -9   2   9     1349.86     1260.95     38.43 o 
  -8   2   9      592.74      676.84     45.77 o 
  -7   2   9       27.26       50.79      8.19 o 
  -6   2   9     1003.83      961.72     46.27 o 
  -5   2   9     5013.95     5115.38     77.58 o 
  -4   2   9     4064.79     4331.92     82.08 o 
  -3   2   9      475.39      501.32     18.95 o 
  -2   2   9       45.67       62.08      7.81 o 
  -1   2   9       84.39       89.74      9.19 o 
   0   2   9     1061.93     1072.70     35.37 o 
   1   2   9     2703.90     2613.87     75.49 o 
   2   2   9     1797.32     1722.13     53.21 o 
   3   2   9       87.05       43.39     10.35 o 
  -9   3   9     1015.99      901.56     29.03 o 
  -8   3   9      725.39      725.13     23.97 o 
  -7   3   9      169.37      171.26     35.58 o 
  -6   3   9     1389.02     1357.21     26.81 o 
  -5   3   9      500.63      504.91     13.73 o 
  -4   3   9      292.32      295.60      7.39 o 
  -3   3   9      996.39      968.03     22.54 o 
  -2   3   9        3.28       52.90     10.35 o 
  -1   3   9     2611.30     2849.74     81.19 o 
   0   3   9      819.71      849.61     29.88 o 
   1   3   9      109.79      106.64     10.35 o 
   2   3   9      352.57      342.29     17.10 o 
  -8   4   9        1.72       16.26      5.17 o 
  -7   4   9      124.46      101.04      7.18 o 
  -6   4   9      943.24      936.81     27.75 o 
  -5   4   9     2680.28     2541.40     49.38 o 
  -4   4   9     3908.09     3755.72    204.25 o 
  -3   4   9      819.78      822.78     18.89 o 
  -2   4   9        6.40        2.01      5.60 o 
  -1   4   9        7.09       17.18     32.47 o 
   0   4   9     1071.54     1054.65     36.53 o 
   1   4   9     2883.90     2774.14     80.56 o 
   2   4   9     1161.70     1154.42     39.38 o 
  -7   5   9      168.97      132.61      8.76 o 
  -6   5   9     1406.10     1311.00     38.22 o 
  -5   5   9      536.09      499.71     13.11 o 
  -4   5   9      230.76      252.61      8.97 o 
  -3   5   9      904.17      863.94     53.85 o 
  -2   5   9       97.04       86.43      6.45 o 
  -1   5   9      256.91      277.40     71.69 o 
   0   5   9     1043.48     1001.62    144.33 o 
   1   5   9        7.74      -11.17     22.49 o 
  -6   6   9      459.99      398.04     15.10 o 
  -5   6   9      104.34       86.58      7.71 o 
  -4   6   9       10.93       42.55      7.39 o 
  -3   6   9      520.59      488.45     21.86 o 
  -2   6   9      699.03      708.88     18.12 o 
  -1   6   9      500.20      555.06     59.60 o 
   0   6   9      162.64      199.88     47.78 o 
  -4   7   9       20.61       56.91      8.34 o 
  -3   7   9        2.79       -2.43      4.43 o 
  -2   7   9        1.68        4.33      7.18 o 
  -7   0  10      296.81      321.28     14.68 o 
  -6   0  10       95.11       77.39      7.60 o 
  -5   0  10       26.18       37.27      7.50 o 
  -4   0  10     1013.79     1041.45     34.10 o 
  -3   0  10     2238.89     2272.31     66.09 o 
  -2   0  10      304.10      379.56     19.53 o 
  -1   0  10      571.32      567.18     22.91 o 
   0   0  10      102.44      168.08     10.98 o 
   1   0  10        1.66      106.00     14.78 o 
  -8   1  10     2226.60     2401.44     66.94 o 
  -7   1  10     3894.80     4112.73     78.13 o 
  -6   1  10     2211.91     2176.14     43.78 o 
  -5   1  10       48.49       46.10     16.73 o 
  -4   1  10      297.90      285.99      9.75 o 
  -3   1  10       23.52       58.27     20.38 o 
  -2   1  10     3159.36     3195.53     63.47 o 
  -1   1  10     1836.44     1932.51     41.28 o 
   0   1  10       72.60       58.72      7.88 o 
   1   1  10      361.30      297.81     50.15 o 
  -8   2  10      168.76      206.52     11.30 o 
  -7   2  10        0.52      -15.09     16.68 o 
  -6   2  10       41.77       69.24      5.60 o 
  -5   2  10        4.75       54.10      9.92 o 
  -4   2  10      637.93      623.89     16.29 o 
  -3   2  10      841.67      954.56     31.99 o 
  -2   2  10     1136.93     1110.03     33.21 o 
  -1   2  10        0.46      -22.97     23.60 o 
   0   2  10       85.53       39.96     16.31 o 
   1   2  10        1.77       -5.49      5.49 o 
  -7   3  10       13.68       37.16     18.79 o 
  -6   3  10       27.45       71.40     22.49 o 
  -5   3  10      553.66      542.81     22.44 o 
  -4   3  10      423.39      393.50     11.81 o 
  -3   3  10      137.55      124.02     22.07 o 
  -2   3  10       40.26       80.35     11.83 o 
  -1   3  10       17.32       85.84     11.19 o 
   0   3  10       65.61       89.32     12.78 o 
  -7   4  10       31.94       -6.33      6.33 o 
  -6   4  10       74.22       89.60     12.73 o 
  -5   4  10       10.79       29.59     18.94 o 
  -4   4  10      331.78      290.98     14.36 o 
  -3   4  10      758.08      756.38     28.08 o 
  -2   4  10      821.25      844.86     30.83 o 
  -1   4  10       75.76       46.77      9.61 o 
  -5   5  10        9.07        4.16     41.39 o 
  -4   5  10      193.29      200.56     11.14 o 
  -3   5  10      516.65      543.38     14.49 o 
  -2   5  10     1419.71     1310.79     42.34 o 
  -6   1  11      713.62      756.83     24.07 o 
  -5   1  11     1135.91     1192.22     31.25 o 
  -4   1  11      364.89      367.66     14.62 o 
  -3   1  11        5.32       54.45     35.42 o 
  -2   1  11        1.75       40.53     46.93 o 
  -5   2  11      682.15      710.45     36.06 o 
  -4   2  11     1152.22     1106.52    122.69 o 
  -3   2  11      276.16      354.83     40.97 o 
                                                 
